# Supplementary material for: What Does 16S rRNA Gene-Targeted Next Generation Sequencing Contribute to the Study of Infective Endocarditis in Heart-Valve Tissue?
Source: Pathogens. 2021 Dec 29;11(1):34. doi: 10.3390/pathogens11010034 (PMC8781873; doi:10.3390/pathogens11010034)
Supplement: Supplementary file 1 [file pathogens-11-00034-s001.zip]

Archive with 1 entries (1 files):
- pathogens-1532173-supplementary.pdf
